# Supplementary material for: Sustainable Valorization of Tomato By-Products to Obtain Bioactive Compounds: Their Potential in Inflammation and Cancer Management
Source: Molecules. 2022 Mar 4;27(5):1701. doi: 10.3390/molecules27051701 (PMC8911995; doi:10.3390/molecules27051701)
Supplement: Supplementary file 1 [file molecules-27-01701-s001.zip]

Archive with 1 entries (1 files):
- molecules-1605706-supplementary.pdf
